# Supplementary material for: Prevalence and Patterns of Enteric Co-Infections Among Individuals Presenting with Cholera-like Diarrheal Disease During Seasonal Cholera Outbreaks
Source: Pathogens. 2025 Nov 30;14(12):1224. doi: 10.3390/pathogens14121224 (PMC12736210; doi:10.3390/pathogens14121224)
Supplement: Supplementary file 1 [file pathogens-14-01224-s001.zip]

Archive with 1 entries (1 files):
- pathogens-3986607-supplementary.pdf
